# Supplementary material for: Volatile organic compounds influence the interaction of the Eurasian spruce bark beetle (Ips typographus) with its fungal symbionts
Source: ISME J. 2019 Mar 14;13(7):1788–800. doi: 10.1038/s41396-019-0390-3 (PMC6775991; doi:10.1038/s41396-019-0390-3)
Supplement: Supplementary file 2 — Supplemental table 1 [file 41396_2019_390_MOESM2_ESM.xlsx]

## Sheet: Sheet1
Table S1: List of fungi used in this study.
Species	Isolate code	Host tree	Vector	Locality	Year of isolation
Endoconidiophora polonica	MPICE-2014-1a	Picea abies	Ips typographus	Gotha, Germany	2014
Grosmannia penicillata	NFRI-2006-209/44/2b	Picea abies	Ips typographus	Kronoberg (Växjö), Sweden	2006
Grosmannia europhioides	NFRI-1990-119/20b	Picea abies	Ips typographus	Nord-Trøndelag (Namsskogan), Norway	1990
Ophiostoma bicolor	NFRI-2004-38/1b	Picea abies	Ips typographus	Akershus (Ås), Norway	2004
Ophiostoma piceae	NFRI-1986-432/3b	Picea abies	Ips typographus	Akershus (Ås), Norway	1986
aMPICE- Culture collection of Max Planck Institute for Chemical Ecology, Jena, Germany.
bNFRI- Culture collection of the Norwegian Forest Research Institute, Ås, Norway
