# Supplementary material for: Volatile organic compounds influence the interaction of the Eurasian spruce bark beetle (Ips typographus) with its fungal symbionts
Source: ISME J. 2019 Mar 14;13(7):1788–800. doi: 10.1038/s41396-019-0390-3 (PMC6775991; doi:10.1038/s41396-019-0390-3)
Supplement: Supplementary file 3 — Supplemental table 2 [file 41396_2019_390_MOESM3_ESM.xlsx]

## Sheet: Sheet1
Table S2: Purity, source and biological origins of chemicals used in the experiments
Chemical	Purity (%)	Chemical source1	Biological origin
Acetoin	>99	Supelco	Fungi*
Acetophenone	99	Acros	Beetle/fungi#
Amitinol	96	1	Beetle
Anisole	>99	Sigma-Aldrich	Fungi#
Benzaldehyde	>99	Merck	Non-host/Fungi*,#
Benzyl acetate	>99	Aldrich	Fungi*
Benzyl alcohol	>99	Aldrich	Non-host/Fungi*, #
Borneol	94	2	Fungi#
(±)-2,3-Butanediol	>99	Sigma-Aldrich	Fungi*
(±)-Camphor	>99	Aldrich	Host/fungi#
(±)-∆3-Carene	93	Aldrich	Host
(±)-Carvone	>99	Fluka	Fungi#
(E)-β-Caryophyllene	>99	Sigma	Host/fungi*
β-Caryophyllene oxide	>99	Givaudan-Roure	Fungi*
Chavicol	>99	Givaudan-Roure	Fungi#
(±)-1,8-Cineole	>99	Aldrich	Host
Cinnamaldehyde	>99	Aldrich	Fungi#
Cinnamyl alcohol	>99	Aldrich	Fungi#
Citral (E & Z mix)	>93	Fluka	Fungi*
(-)-Citronellol	>99	Aldrich	Fungi*
(+)-Citronellol	>99	Aldrich	Fungi*
β-Citronellyl acetate	>83	2	Fungi*
5S,7S-trans-Conophthorin	92	1	Non-host/fungi*,#
Coumaran	>99	Sigma-Aldrich	Fungi#
p-Cymene	>99	Acros	Host
4-Decanolide	≥96	Aldrich	Fungi*
(-)-2,3-Dihydrofarnesol	>96	2	Fungi*
3,4-Dimethoxytoulene	>98	Sigma-Aldrich	Host/Fungi#
Estragole	>99	Fluka	Host/Fungi#
Ethyl acetate	>99	Sigma	Fungi*
Ethyl benzoate	>99	Fluka	Fungi*
Ethyl butanoate	>99	Firmenich	Fungi*
Ethyl cinnamate	>99	Aldrich	Fungi#
4-Ethyl guaiacol	>98	Sigma	Fungi#
Ethyl isobutyrate	>99	Sigma-Aldrich	Fungi*
Ethyl propionate	>99	Aldrich	Fungi*
Ethyl-2-methylbutyrate	>99	Sigma-Aldrich	Fungi*
Ethyl-3-methylbutyare	>99	Sigma-Aldrich	Fungi*
p-Eugenol	>99	Fluka	Fungi#
(E,E)-α-Farnesene	95	Fluka	Host/Fungi*
(E,E)-Farnesol	95	Fluka	Fungi*
(-)-Fenchol	>99	2	Fungi#
(-)-Fenchone	>99	Fluka	Fungi#
Geranyl acetate	>90	Fluka	Fungi*
Geranylacetone	>97	Fluka	Non-host/fungi*
1-Hexanol	>99	Fluka	Non-host/fungi*
(±)-Ipsdienol	94	Bedoukian	Beetle
(±)-Ipsenol	97	Bedoukian	Beetle
Isoamyl acetate	>98	Aldrich	Fungi*
Isobutyl acetate	>99	Fluka	Fungi*
Isoeugenol	>99	Aldrich	Fungi#
(-)-Isopinocamphone	96	3	Host/fungi#
(+)-Isopinocamphone	92	3	Host/fungi#
4-Methyl anisole	>99	Aldrich	Fungi#
Methyl cinnamate	>99	Sigma-Aldrich	Fungi#
Methyl eugenol	>90	Sigma	Host/Fungi#
2-Methyl-1-butanol	>99	Aldrich	Fungi*
3-Methyl-1-butanol	99	Aldrich	Fungi*
2-Methyl-3-buten-2-ol	>99	Acros	Beetle/fungi*
Myrcene	95	Fluka	Host
(-)-Myrtenol	99	2	Beetle/fungi#
Neryl acetate	≥97	Aldrich	Fungi*
(±)-3-Octanol	>99	Acros	Non-host/fungi*
(±)-Octen-3-ol	98	Acros	Non-host/fungi*
Phenol	>99	Sigma-Aldrich	Fungi#
3-Phenyl propanol	>99	Sigma	Fungi*
2-Phenylethanol	>95	Merck	Beetle/Fungi*
2-Phenylethyl acetate	>99	Aldrich	Fungi*
N-Phenylformamide	>99	Alfa Aesar	Fungi*
(+)-α-Pinene	>99	Janssens chimica	Host
(E)-Pinocarveol	67	2	Fungi#
(+)-(E)-Pinocarveol	99	1	Fungi#
(±)-Pinocarvone	~51$	Synergy Corp.	Beetle/fungi#
Propyl propionate	>99	Acros	Fungi*
Salicylaldehyde	>99	Aldrich	Fungi#
Styrene	99	Fluka	Fungi#
Terpinolene	97	Fluka	Host
(+)-trans-4-Thujanol	>99	Acros	Host/ Fungi#
Thymol methyl ether	>99	Sigma-Aldrich	Host
Toluene	>99	Aldrich	Fungi#
Vanillin	>99	Sigma	Fungi#
(-)-cis-Verbenol	95	Borregaard	Beetle
(-)-Verbenone	>99	Fluka	Beetle/fungi#
4-Vinyl anisole	>99	Sigma-Aldrich	Fungi#
1Code to numbers: (1) Gift of Wittko Francke, University of Hamburg, Hamburg, Germany, (2) gift of Gunnar Bergström, University of Göteborg, Göteborg, Sweden, (3) gift of Rikard Unelius, Linnaeus University, Kalmar, Sweden.
#Fungal metabolite of host tree volatile
*Fungal volatile produced de novo
$None of the other components were active
