# Supplementary material for: Volatile organic compounds influence the interaction of the Eurasian spruce bark beetle (Ips typographus) with its fungal symbionts
Source: ISME J. 2019 Mar 14;13(7):1788–800. doi: 10.1038/s41396-019-0390-3 (PMC6775991; doi:10.1038/s41396-019-0390-3)
Supplement: Supplementary file 4 — Supplemental table 3 [file 41396_2019_390_MOESM4_ESM.xlsx]

## Sheet: Sheet1
Table S3: Emission of volatiles by I. typographus-associated fungi.
Volatiles were collected from fungi growing on potato dextrose agar for 4 days by dynamic headspace collection on Super Q. Compounds were identified by parallel GC-MS analysis and quantification by GC-FID with references to an internal standard. N=5. ND = not detected, ST = unidentified sesquiterpene.
Compound names	RT (min)1	Emission rate (pg h-1mm mycelium-2) ± SEM
		Ep	Gp	Ge	Ob	Op
3-Methyl-1-butanol2	2.95	8.41 ± 0.98	88.24 ± 17.04	76.15 ± 3.8	101.66 ± 10.7	127.28 ± 25.3
2-Methyl-1-butanol2	2.99	13.05 ± 1.72	51.19 ± 8.16	60.77 ± 7.26	103.27 ± 15.66	105.68 ± 17.83
Isobutyric acid	3.29	7.1 ± 0.78	ND	ND	ND	ND
Isobutyl acetate	3.5	9.8 9 ± 1.54	ND	ND	ND	ND
Methyl isovalerate	3.54	ND	ND	2.77 ± 0.5	ND	ND
Isovaleric acid	4.77	8.46 ± 1.21	ND	ND	ND	ND
2-Methylbutanoic acid	4.82	5.27 ± 0.87	7.39 ± 1.83	ND	ND	ND
Isobutyl propionate	5.11	4.24 ± 1.44	ND	ND	ND	ND
3-Methyl-1-butyl acetate2	5.37	201.83 ± 32.45	7.25 ± 1.51	ND	ND	ND
2-Methyl-1-butyl acetate	5.42	69.37 ± 11.51	3.64 ± 0.87	ND	ND	ND
Benzaldehyde2	7.19	ND	ND	ND	3.23 ± 0.43	10.3 ± 0.85
1-Octen-3-ol2	7.66	ND	ND	ND	ND	51.16 ± 1.7
3-Octanone	7.83	ND	ND	ND	ND	116.34 ± 15.11
1-Octanol2	8.06	ND	ND	ND	ND	0.01 ± 0
2-Phenylethanol2	10.88	0.86 ± 0.19	36.86 ± 8.16	25.12 ± 4.86	65.89 ± 27.64	55.18 ± 16.19
N-Phenylformamaide	13.28	ND	ND	ND	0.65 ± 0.24	ND
2-Phenylethyl acetate2	14.22	29.08 ± 4.96	79 ± 12.25	ND	ND	ND
Citral2	14.56	1.95 ± 0.32	ND	ND	ND	ND
ST1	16.06	ND	ND	4.75 ± 0.65	ND	ND
Citronellyl acetate2	16.34	10.67 ± 1.85	ND	ND	ND	ND
ST2	16.61	ND	ND	ND	ND	8.33 ± 1.02
6-Protoilludene	16.91	ND	ND	ND	ND	498.68 ± 61.95
(E)-β-Caryophyllene	17.75	ND	9.93 ± 1.21	15.63 ± 1.39	ND	ND
Unidentified caryophyllene isomer	18.13	ND	42.35 ± 3.43	67.63 ± 7.75	ND	ND
Geranyl acetone2	18.35	ND	ND	1.23 ± 0.19	ND	ND
ST3	18.44	ND	3.1 ± 0.29	ND	ND	ND
Humulene	18.46	ND	1.07 ± 0.07	4.03 ± 0.56	ND	ND
4-Decanolide	18.73	0.76 ± 0.17	ND	ND	ND	ND
Unidentified caryophyllene isomer	18.75	ND	6.44 ± 0.61	7.05 ± 0.81	ND	ND
5-Decanolide	19.29	0.92 ± 0.11	ND	ND	ND	ND
ST4	19.44	ND	ND	ND	ND	49.24 ± 4.94
ST5	19.83	ND	ND	ND	ND	127.65 ± 7.07
ST6	19.85	ND	6.24 ± 0.6	8.43 ± 1.26	ND	ND
ST7	19.97	ND	ND	ND	ND	329.16 ± 26.64
ST8	19.97	ND	ND	4.28 ± 0.57	ND	ND
ST9	20.01	ND	4.09 ± 0.4	5.99 ± 0.72	ND	ND
ST10	20.23	ND	ND	8.78 ± 1.2	ND	ND
Caryophyllene oxide	21.66	ND	394.13 ± 51.81	449.09 ± 70.01	ND	ND
2,3-Dihydrofarnesyl acetate	24.8	2.89 ± 0.91	ND	ND	ND	ND
1Retention time from GC-FID.
2Compounds that elicited electrophysiological activity in antennal olfactory sensilla.
