# Supplementary material for: Volatile organic compounds influence the interaction of the Eurasian spruce bark beetle (Ips typographus) with its fungal symbionts
Source: ISME J. 2019 Mar 14;13(7):1788–800. doi: 10.1038/s41396-019-0390-3 (PMC6775991; doi:10.1038/s41396-019-0390-3)
Supplement: Supplementary file 5 — Supplemental table 4 [file 41396_2019_390_MOESM5_ESM.xlsx]

## Sheet: Sheet1
Table S4: Relative amount (mean ± SE, N=5) of E. polonica headspace volatiles detected at various time periods after culturing (1, 4, 8, and 12 days). Volatiles were collected on polydimethylsiloxane tubes for 2 hours and were subject to GC-MS analysis (see materials and methods section for details). ND=not detected.
Compound names	RT (min)	Peak Area (*105 counts)
		1d	4d	8d	12d
2-Propyl acetate	2.37	ND	0.56 ± 0.15	1.69 ± 0.26	0.7 ± 0.31
Ethyl propanoate	2.91	2 ± 0.35	32.05 ± 5.71	68.29 ± 7.17	51.41 ± 22.99
2 & 3-Methyl-1-butanol$	3.3	1.26 ± 0.16	8.83 ± 0.82	23.23 ± 1.45	34.59 ± 15.47
Ethyl 2-methylpropionate	3.73	ND	ND	17.39 ± 1.33	11.77 ± 5.26
Isobutyl acetate	4.04	ND	3.38 ± 0.4	27.28 ± 0.51	15.11 ± 6.76
Ethyl butanoate	4.61	ND	0.28 ± 0.05	5.53 ± 0.36	1.78 ± 0.8
Propyl propanoate	4.81	0.17 ± 0.07	1.71 ± 0.45	0.51 ± 0.06	0.23 ± 0.1
3-Methyl butyrate	5.45	ND	ND	0.63 ± 0.1	0.4 ± 0.18
Ethyl but-2-enoate	5.65	ND	ND	0.34 ± 0.07	0.32 ± 0.14
Ethyl 2-methylbutanoate	5.79	ND	ND	0.4 ± 0.01	0.33 ± 0.15
Ethyl 3-methylbutanoate	5.88	ND	ND	4.45 ± 0.5	2.91 ± 1.3
Isobutyl propanoate	6.26	0.14 ± 0.06	0.57 ± 0.14	0.63 ± 0.06	1.46 ± 0.65
3-Methyl-1-butyl acetate$	6.47	35.32 ± 4.26	230.92 ± 15.39	618.14 ± 20.63	260.56 ± 116.53
Isobutyl isobutyrate	7.49	ND	ND	0.17 ± 0.01	0.14 ± 0.06
3-Methyl-2-butenyl acetate	7.76	ND	ND	0.13 ± 0.01	ND
3-Methyl-1-butyl propanoate	9.02	ND	0.68 ± 0.1	0.37 ± 0.03	0.83 ± 0.37
2-Methyl-1-butyl propanoate	9.08	ND	0.24 ± 0.05	0.24 ± 0.02	0.7 ± 0.31
1-Octen-3-ol$	9.26	ND	ND	ND	0.09 ± 0.04
1-Hexyl acetate	9.36	ND	0.02 ± 0.02	0.24 ± 0.02	ND
Sulcatone	9.48	ND	ND	0.19 ± 0.03	0.09 ± 0.04
2-Phenylethanol$	12.84	ND	0.04 ± 0.01	1.8 ± 0.21	3.21 ± 1.44
(-)-Isopulegol	13.69	ND	ND	ND	0.93 ± 0.42
Benzyl acetate$	14.17	0.01 ± 0.01	0.54 ± 0.02	0.19 ± 0.03	ND
(R)-(+)-Citronellol	15.71	ND	ND	ND	0.43 ± 0.19
(Z)-Citral$	16.05	ND	0.09 ± 0.02	0.12 ± 0.02	0.51 ± 0.23
2-Phenylethyl acetate$	16.43	1.47 ± 0.17	29.86 ± 2.61	197.1 ± 13.15	43.4 ± 19.41
(E)-Citral$	16.76	ND	0.07 ± 0.01	0.13 ± 0.02	2.47 ± 1.11
β-Citronellyl acetate$	18.62	0.68 ± 0.06	10.5 ± 1.15	44.18 ± 6.68	80.26 ± 35.89
Geranyl acetate$	19.29	ND	ND	1.22 ± 0.08	0.42 ± 0.19
(Z)-Geranyl acetone$	20.79	ND	0.01 ± 0.01	0.06 ± 0.02	0.03 ± 0.01
(E)-β-Farnesene	20.88	ND	ND	0.49 ± 0.08	0.1 ± 0.04
gamma-Decalactone	21.14	ND	0.67 ± 0.17	2.07 ± 0.17	0.73 ± 0.33
(3Z,6E)-α-Farnesene	21.67	ND	ND	0.12 ± 0.02	ND
(E,E)-α-Farnesene	21.94	ND	ND	0.17 ± 0.02	ND
Nerolidol	24.39	ND	ND	0.25 ± 0.04	0.4 ± 0.18
2,3-Dihydrofarnesol$	25.5	ND	0.27 ± 0.06	3.36 ± 0.68	3.42 ± 1.53
Unknown farnesol isomer	26.09	ND	0.23 ± 0.03	1.16 ± 0.2	0.47 ± 0.21
(E,E)-Farnesal	26.47	ND	ND	0.2 ± 0.03	0.05 ± 0.02
2,3-Dihydrofarnesyl acetate	27.61	0.19 ± 0.03	6.16 ± 0.46	26.38 ± 6	5.82 ± 2.6
Unknown farnesyl acetate 1	27.75	ND	0.1 ± 0.01	0.22 ± 0.06	ND
Unknown farnesyl acetate 2	28.18	ND	0.26 ± 0.03	5.5 ± 1.21	0.99 ± 0.44
$ Elicits activity in olfactory sensory neurons of Ips typographus
