# Supplementary material for: Volatile organic compounds influence the interaction of the Eurasian spruce bark beetle (Ips typographus) with its fungal symbionts
Source: ISME J. 2019 Mar 14;13(7):1788–800. doi: 10.1038/s41396-019-0390-3 (PMC6775991; doi:10.1038/s41396-019-0390-3)
Supplement: Supplementary file 6 — Supplemental table 5 [file 41396_2019_390_MOESM6_ESM.xlsx]

## Sheet: Sheet1
Table S5: Relative amount (mean ± SE, N=5) of G. penicillata headspace volatiles detected at various time periods after culturing (1, 4, 8, and 12 days). ND=not detected.
Compound names	RT (min)	Peak Area (*105 counts)
		1d	4d	8d	12d
2-Butanone	1.88	2.26 ± 0.77	0.37 ± 0.08	0.75 ± 0.25	2.36 ± 0.66
Ethyl acetate	1.98	1.5 ± 0.15	15.51 ± 0.63	51.41 ± 7.44	5.79 ± 1.93
Isobutyl alcohol	2.08	0.15 ± 0.04	2.48 ± 0.08	6.13 ± 0.2	4.74 ± 0.7
(+/-)-Acetoin	2.91	ND	ND	2.42 ± 0.44	1.69 ± 0.12
2 and 3-Methyl-1-butanol$	3.3	4.49 ± 0.39	58.18 ± 1.25	170.07 ± 3.08	174.57 ± 13.96
Isobutyl acetate	4.04	0.28 ± 0.01	2.52 ± 0.05	8.09 ± 0.85	2.09 ± 0.4
2,3-Butanediol	4.18	ND	ND	0.32 ± 0.03	1.14 ± 0.23
Butyl acetate	4.94	0.28 ± 0.03	ND	0.19 ± 0.05	ND
3-Methyl-1-butyl acetate$	6.53	0.62 ± 0.05	14. 02 ± 0.99	41.91 ± 4.55	18.1 ± 5.09
2-Methyl-1-butyl acetate	6.58	ND	ND	5.68 ± 1.2	2.9 ± 1.1
3-Octanone	8.27	0.82 ± 0.17	0.33 ± 0.09	0.65 ± 0.13	0.82 ± 0.2
Benzaldehyde$	8.79	1.43 ± 0.02	0.79 ± 0.02	0.24 ± 0.02	ND
Amyl propionate	9.06	ND	0.19 ± 0.01	0.43 ± 0.06	0.32 ± 0.04
2-Phenylethanol$	12.91	ND	1.71 ± 0.23	18.62 ± 3.96	30.75 ± 1.68
2-Phenylethyl acetate$	16.48	6.06 ± 1.75	77.64 ± 4.78	160.14 ± 31.24	24.06 ± 8.01
(E)-β-Caryophyllene	20.27	0.16 ± 0.03	1.11 ± 0.07	2.72 ± 0.67	1.8 ± 0.29
Unknown β-caryophyllene isomer	20.66	0.35 ± 0.12	2.77 ± 0.36	18.39 ± 3.38	4.45 ± 0.71
Humulene	20.99	ND	ND	0.41 ± 0.09	0.19 ± 0.02
β-Elemene	21.25	ND	0.05 ± 0.01	0.09 ± 0.02	0.05 ± 0.01
Unknown β-caryophyllene isomer	21.31	ND	0.27 ± 0.04	1.3 ± 0.32	0.55 ± 0.07
Unknown caryophyllene oxide isomer1	22.42	ND	0.26 ± 0.02	0.55 ± 0.19	0.11 ± 0.03
Unknown caryophyllene oxide isomer2	24.27	1.14 ± 0.39	16.45 ± 2.5	61.51 ± 11.76	14.77 ± 1.73
Unknown sesquiterpenoid	24.51	ND	0.27 ± 0.03	1.34 ± 0.29	0.4 ± 0.05
$ Elicits activity in olfactory sensory neurons of Ips typographus
