# Supplementary material for: Volatile organic compounds influence the interaction of the Eurasian spruce bark beetle (Ips typographus) with its fungal symbionts
Source: ISME J. 2019 Mar 14;13(7):1788–800. doi: 10.1038/s41396-019-0390-3 (PMC6775991; doi:10.1038/s41396-019-0390-3)
Supplement: Supplementary file 7 — Supplemental table 6 [file 41396_2019_390_MOESM7_ESM.xlsx]

## Sheet: Sheet1
Table S6: Relative amount (mean ± SE, N=5) of O. bicolor headspace volatiles detected at various time periods after culturing (1, 4, 8, and 12 days). ND=not detected.
Compound names	RT (min)	Peak Area (*105 counts)
		1d	4d	8d	12d
2-Butanone	1.87	0.65 ± 0.17	3.31 ± 1.82	1.03 ± 0.14	4.41 ± 1.97
Ethyl acetate	1.98	0.99 ± 0.45	1.1 ± 0.42	4.97 ± 0.63	1.34 ± 0.46
Isobutyl alcohol	2.07	ND	3.2 ± 0.21	7.52 ± 0.21	6.79 ± 1.73
(+/-)-Acetoin	2.88	ND	0.41 ± 0.07	1.21 ± 0.16	0.78 ± 0.16
2 & 3-Methyl-1-butanol$	3.28	3.13 ± 0.29	67.6 ± 3.58	151.73 ± 5.39	137.72 ± 21.58
Isobutyl acetate	4.03	ND	ND	0.39 ± 0.09	0.3 ± 0
2 & 3-Methyl-1-butyl acetate$	6.51	ND	0.14 ± 0.03	2.03 ± 0.39	0.53 ± 0.07
3-Octanone	8.25	0.29 ± 0.06	0.72 ± 0.21	0.58 ± 0.18	1.43 ± 0.43
Benzaldehyde$	8.76	2.06 ± 0.07	2.91 ± 0.04	0.96 ± 0.06	0.46 ± 0.07
2-Phenylethanol$	12.8	ND	8.89 ± 1.76	47.5 ± 5.61	52.91 ± 2.25
N-Phenylformamaide	15.49	ND	0.18 ± 0.03	0.24 ± 0.02	0.26 ± 0.01
2-Undecanone	17.3	ND	0.33 ± 0.03	0.23 ± 0.06	0.27 ± 0.08
Geranyl acetone$	20.8	ND	0.13 ± 0.02	0.14 ± 0.02	0.1 ± 0.01
$ Elicits activity in olfactory sensory neurons of Ips typographus
