# Supplementary material for: Volatile organic compounds influence the interaction of the Eurasian spruce bark beetle (Ips typographus) with its fungal symbionts
Source: ISME J. 2019 Mar 14;13(7):1788–800. doi: 10.1038/s41396-019-0390-3 (PMC6775991; doi:10.1038/s41396-019-0390-3)
Supplement: Supplementary file 8 — Supplemental table 7 [file 41396_2019_390_MOESM8_ESM.xlsx]

## Sheet: Sheet1
Table S7: Relative amount (mean ± SE, N=5) of O. piceae headspace volatiles detected at various time periods after culturing (1, 4, 8, and 12 days). ND=not detected.
Compound names	RT (min)	Peak Area (*105 counts)
		1d	4d	8d	12d
2-Butanone	1.88	0.71 ± 0.08	0.7 ± 0.2	1.53 ± 0.53	1.66 ± 1.05
Ethyl acetate	1.98	0.38 ± 0.17	0.38 ± 0.23	0.16 ± 0.1	0.34 ± 0.03
Isobutanol	2.07	ND	1.63 ± 0.18	6.59 ± 0.19	10.59 ± 0.53
(+/-)-Acetoin	2.89	ND	0.17 ± 0.02	1.32 ± 0.1	2.06 ± 0.24
2 and 3-Methyl-1-butanol$	3.28	1.3 ± 0.15	27.13 ± 0.91	95.13 ± 2.78	128.57 ± 29.57
2,3-Butanediol	4.15	ND	ND	ND	0.39 ± 0.04
2,3-Dimethylbutan-1-ol	5.18	ND	ND	0.53 ± 0.11	1.83 ± 0.38
Ethyl isovalerate	5.87	ND	ND	0.43 ± 0.05	2.75 ± 1.29
3-Methyl-1-butyl acetate$	6.5	ND	0.24 ± 0.03	0.35 ± 0.13	0.21 ± 0.03
5-Methyl-1-hexanol	8.01	ND	0.28 ± 0.07	1.05 ± 0.2	4.06 ± 0.77
3-Octanone	8.25	0.26 ± 0.03	0.24 ± 0.03	0.45 ± 0.08	0.33 ± 0.08
Benzaldehyde$	8.76	1.71 ± 0.1	1.17 ± 0.05	0.78 ± 0.02	0.92 ± 0.19
1-Octen-3-ol	9.49	0.21 ± 0.03	4.16 ± 0.63	1.21 ± 0.17	0.62 ± 0.22
Benzyl alcohol$	10.76	ND	0.08 ± 0.02	0.34 ± 0.04	0.56 ± 0.03
1-Octanol	11.76	ND	ND	0.51 ± 0.2	0.21 ± 0.05
2-Phenylethanol$	12.87	ND	1.18 ± 0.35	12.2 ± 2.28	25.38 ± 5.65
Unknown sesquiterpene 1	17.76	ND	0.89 ± 0.27	0.35 ± 0.11	0.48 ± 0.13
α-Gurjunene	18.44	ND	0.72 ± 0.2	0.24 ± 0.06	0.35 ± 0.11
Unknown sesquiterpene 5	18.49	ND	0.25 ± 0.07	0.21 ± 0.06	0.22 ± 0.06
Nativene	18.57	ND	0.29 ± 0.07	0.2 ± 0.07	0.25 ± 0.07
Unknown sesquiterpene 6	18.7	ND	0.87 ± 0.58	0.13 ± 0.04	0.18 ± 0.06
Patchoulene	18.75	0.21 ± 0.04	3.3 ± 1.26	0.94 ± 0.26	1.2 ± 0.34
6-Protoilludene	19.32	8.81 ± 1.07	78.29 ± 24.08	28.35 ± 7.52	39.34 ± 12.48
Unknown sesquiterpene 7	19.48	ND	0.99 ± 0.38	0.4 ± 0.11	0.53 ± 0.14
Unknown sesquiterpene 8	19.58	ND	1.12 ± 0.35	0.58 ± 0.17	0.76 ± 0.21
Unknown sesquiterpene 9	19.84	ND	1.52 ± 0.5	0.6 ± 0.18	0.87 ± 0.28
(E)-β-Caryophyllene	20.23	0.15 ± 0.02	1.28 ± 0.41	0.53 ± 0.14	0.73 ± 0.22
Alloaromadendrene	20.29	ND	0.32 ± 0.12	0.13 ± 0.04	0.18 ± 0.05
Unknown sesquiterpene 10	20.83	ND	0.38 ± 0.11	0.11 ± 0.06	0.3 ± 0.03
Unknown sesquiterpene 11	21.65	ND	0.65 ± 0.23	0.45 ± 0.17	0.49 ± 0.1
Unknown sesquiterpene 12	21.99	0.11 ± 0	5.95 ± 1.62	4.36 ± 1.58	4.5 ± 0.87
Globulol	22.39	0.14 ± 0.01	12.17 ± 2.82	15.53 ± 5.67	15.63 ± 3.04
Valeranone	22.54	1.43 ± 0.09	59.47 ± 14.84	46.92 ± 15.34	48.82 ± 9.16
$ Elicits activity in olfactory sensory neurons of Ips typographus
