# Supplementary material for: Volatile organic compounds influence the interaction of the Eurasian spruce bark beetle (Ips typographus) with its fungal symbionts
Source: ISME J. 2019 Mar 14;13(7):1788–800. doi: 10.1038/s41396-019-0390-3 (PMC6775991; doi:10.1038/s41396-019-0390-3)
Supplement: Supplementary file 9 — Supplemental table 8 [file 41396_2019_390_MOESM9_ESM.xlsx]

## Sheet: Sheet1
Table S8: Relative amount (mean ± SE, N=5) of G.europhioides headspace volatiles detected at various time periods after culturing (1, 4, 8, and 12 days). ND=not detected.
Compound names	RT (min)	Peak Area (*105 counts)
		1d	4d	8d	12d
2-Butanone	1.88	5.97 ± 1.6	3.57 ± 0.67	0.08 ± 0.04	0.78 ± 0.28
Ethyl acetate	1.98	1.87 ± 0.8	11.62 ± 5.02	38.91 ± 4.87	2.85 ± 1.11
Isobutanol	2.07	0.4 ± 0.05	5.44 ± 0.38	15.09 ± 1.19	11.89 ± 0.49
(+/-)-Acetoin	2.9	ND	0.48 ± 0.14	2.06 ± 0.33	3.64 ± 0.23
2 and 3-Methyl-1-butanol$	3.29	2.87 ± 0.18	59.52 ± 5.13	164.81 ± 3.45	149.24 ± 5.66
Isobutyl acetate	4.08	ND	1.09 ± 0.18	2.23 ± 0.15	1.35 ± 0.16
2,3-Butanediol	4.17	ND	ND	0.59 ± 0.03	0.62 ± 0.18
Butyl acetate	4.94	0.3 ± 0.02	ND	ND	ND
Isovaleric acid	5.38	ND	ND	ND	0.99 ± 0.31
Ethyl 2-methylbutyrate	5.81	ND	ND	0.34 ± 0.01	0.17 ± 0.06
Ethyl isovalerate	5.89	ND	0.46 ± 0.05	3.97 ± 0.26	2.34 ± 0.52
1-Hexanol$	6.33	ND	0.25 ± 0.01	0.4 ± 0.03	0.08 ± 0.02
3-Methyl-1-butyl acetate$	6.52	0.24 ± 0.06	1.61 ± 0.08	4.77 ± 0.32	1.11 ± 0.28
2-Heptanone	6.85	ND	ND	ND	1.07 ± 0.16
3-Octanone	8.26	1.59 ± 0.28	1.66 ± 0.19	0.04 ± 0.04	0.14 ± 0.06
Benzaldehyde$	8.78	0.92 ± 0.04	0.48 ± 0.04	0.12 ± 0.01	0.05 ± 0.02
5-Methyl-2-heptanone	8.91	ND	0.32 ± 0.01	2.89 ± 0.28	4.55 ± 0.57
Sulcatone	9.52	ND	0.16 ± 0.01	0.22 ± 0.03	0.13 ± 0.02
Benzyl alcohol$	10.79	ND	0.1 ± 0.02	0.17 ± 0.01	0.09 ± 0.01
2-Phenylethanol$	12.89	ND	9.53 ± 2.49	48.99 ± 2.64	42.81 ± 0.77
1-Octyl acetate	15.37	ND	1.72 ± 0.19	2.01 ± 0.54	0.17 ± 0.11
2-Phenylethyl acetate$	16.49	ND	0.36 ± 0.04	0.5 ± 0.13	0.18 ± 0.05
Unknown sesquiterpene 1	17.79	ND	0.25 ± 0.02	ND	ND
α-Gurjunene	18.46	ND	0.85 ± 0.14	0.13 ± 0.03	0.21 ± 0.05
Sativene	18.59	ND	0.15 ± 0.03	ND	ND
Ledene	18.77	ND	0.29 ± 0.04	ND	ND
Clovene	18.79	ND	ND	0.48 ± 0.04	0.28 ± 0.04
α-Humulene	19.75	ND	0.22 ± 0.02	ND	ND
Unknown sesquiterpene 2	20.11	ND	0.17 ± 0.03	0.79 ± 0.05	0.45 ± 0.02
(E)-β-Caryophyllene	20.26	ND	3.36 ± 0.35	2.1 ± 0.14	0.8 ± 0.05
Unknown β-caryophyllene isomer	20.66	0.16 ± 0.01	11.53 ± 1.87	39.84 ± 3.41	24.59 ± 1.18
Geranyl acetone$	20.84	ND	0.11 ± 0.02	2.11 ± 0.2	1.32 ± 0.4
(E)-β-Farnesene	20.93	ND	0.07 ± 0.01	ND	ND
Humulene	20.99	ND	0.16 ± 0.04	0.77 ± 0.06	0.39 ± 0.02
Unknown sesquiterpene 3	21.24	ND	0.11 ± 0.01	0.09 ± 0	0.05 ± 0.01
Unknown β-caryophyllene isomer	21.31	ND	0.77 ± 0.11	1.97 ± 0.14	1 ± 0.03
Unknown sesquiterpene 4	21.68	ND	ND	0.31 ± 0.06	0.72 ± 0.17
Unknown sesquiterpenoid 1	22.41	ND	1.16 ± 0.2	2.11 ± 0.2	1.81 ± 0.25
Unknown sesquiterpenoid 2	22.58	ND	2.02 ± 0.32	3.47 ± 0.29	2.23 ± 0.33
Unknown sesquiterpenoid 3	22.82	ND	2.04 ± 0.36	2.68 ± 0.25	2.07 ± 0.3
Unknown caryophyllene oxide isomer	23.2	ND	0.23 ± 0.03	1.43 ± 0.19	0.97 ± 0.16
Unknown caryophyllene oxide isomer	24.27	0.36 ± 0.05	36.45 ± 6.6	119.94 ± 10.65	76.59 ± 6.24
Sesquiterpenoid 4	24.5	ND	0.58 ± 0.09	3.45 ± 0.34	2.2 ± 0.15
$ Elicits activity in olfactory sensory neurons of Ips typographus
